# Supplementary material for: Serum Uric Acid-Lowering Effects of Combined Glycine and Tryptophan Treatments in Subjects with Mild Hyperuricemia: A Randomized, Double-Blind, Placebo-Controlled, Crossover Study
Source: Nutrients. 2019 Mar 6;11(3):564. doi: 10.3390/nu11030564 (PMC6471320; doi:10.3390/nu11030564)
Supplement: Supplementary file 1 [file nutrients-11-00564-s001.zip]

Archive with 1 entries (1 files):
- nutrients-453814-supplementary.xlsx
