# Supplementary material for: Serum Uric Acid-Lowering Effects of Combined Glycine and Tryptophan Treatments in Subjects with Mild Hyperuricemia: A Randomized, Double-Blind, Placebo-Controlled, Crossover Study
Source: Nutrients. 2019 Mar 6;11(3):564. doi: 10.3390/nu11030564 (PMC6471320; doi:10.3390/nu11030564)
Supplement: Supplementary file 1 [file nutrients-11-00564-s001.zip › nutrients-453814-supplementary.xlsx]

## Sheet: Table S1
	Table S1. Individual data (n = 31) of serum uric acid concentrations (mg/dl) in the crossover trial
		Screening		Period 1			Period 2
				0w	6w		10w	16w
	Group 1 (Active then Placebo), n = 16	7.7		7.5	7		7.9	6.9
		7		6.4	6.3		6.6	6.6
		7.3		7.5	6.6		6.5	6.2
		7.1		8.1	6		6.5	6.3
		7.6		7.8	7.2		7.3	7.3
		7		6.8	6.1		6.4	6.5
		6.9		6.5	6.9		7.3	7.2
		7.2		6.1	6.6		8.2	7.2
		6.6		6.8	7		6.5	7.4
		6.8		6.5	6.7		6.2	6.5
		7.4		7.4	7		7.3	6.9
		7		7.3	6.3		6.8	7.5
		6.7		6	5.5		6.2	6.4
		7.3		7.1	7.4		6.5	6.4
		7.6		8.3	7		7.6	7.6
		7.5		7.3	7.1		7.3	7.1
	Group 2 (Placebo then Active), n = 15	6.9		6.8	7.8		7.3	6.1
		7.5		7.9	7.2		8	6.3
		6.9		5.8	6.1		6.9	5.6
		6.9		6.5	6.4		7.7	7
		7.5		8.3	7.3		6.1	7
		7.6		6.7	6.8		8.3	6.7
		7		6.9	6.3		7.2	7.2
		7.6		6.9	6.6		6.8	6.3
		7.2		6.5	7.8		6.6	5.8
		7.3		7.5	6.8		6.7	7.3
		6.8		6.3	7.3		6.5	7
		7.7		7.4	6.5		5.7	5.9
		6.6		7.1	6.3		6.8	6.4
		6.6		7.3	7.3		7.1	6.8
		7.7		7.2	7.5		8.1	8.3
